# Supplementary material for: Shifting Dynamics of Dengue Virus Serotype 2 and Emergence of Cosmopolitan Genotype, Costa Rica, 2024
Source: Emerg Infect Dis. 2025 Nov;31(11):2153–8. doi: 10.3201/eid3111.250746 (PMC12704521; doi:10.3201/eid3111.250746)
Supplement: Appendix 2 — Genomic data used in a study of shifting dynamics of dengue virus serotype DENV-2 and emergence of cosmopolitan genotype, Costa Rica, 2024. [file 25-0746-Techapp-s2.xlsx]

## Sheet: Appendix 2 Table 1
Article DOI: https://doi.org/10.3201/eid3111.250746
EID cannot ensure accessibility for supplementary materials supplied by authors. Readers who have difficulty accessing supplementary content should contact the authors for assistance.
Shifting Dynamics of Dengue Virus Serotype 2 and Emergence of Cosmopolitan Genotype, Costa Rica, 2024
Appendix 2
Appendix 2 Table 1. Epidemiological data the DENV2-III samples sequenced as part of this study.
ID	Sex	Age	Date onset symptoms	Collection date	Province	Territorial division	District	Genotype	Acession_Number	Coverage	Ct value
hDENV2/Costa_Rica/INC-825370/2024	M	60	2024-03-08	2024-03-13	Alajuela	Atenas	Jesus	DENV-2 III	PV629090	94.982	27
hDENV2/Costa_Rica/INC-826627/2024	F	22	2024-04-01	2024-04-04	Alajuela	Rio Cuarto	Santa Rita	DENV-2 III	PV629093	94.982	19
hDENV2/Costa_Rica/INC-827301/2024	F	27	2024-04-16	2024-04-19	Alajuela	Rio Cuarto	Santa Rita	DENV-2 III	PV629094	94.982	24
hDENV2/Costa_Rica/INC-792536/2023	F	55	2023-05-03	2023-05-07	Puntarenas	Quepos	Savegre	DENV-2 III	PV628992	95.262	15
hDENV2/Costa_Rica/INC-792725/2023	F	30	2023-05-03	2023-05-06	Puntarenas	Parrita	Parrita	DENV-2 III	PV628993	94.227	17
hDENV2/Costa_Rica/INC-792808/2023	F	15	2023-05-06	2023-05-10	Limon	Limon	Valle La Estrella	DENV-2 III	PV628994	91.932	27
hDENV2/Costa_Rica/INC-792839/2023	F	20	2023-05-09	2023-05-11	Limon	Siquirres	Siquirres	DENV-2 III	PV628995	95.253	25
hDENV2/Costa_Rica/INC-793113/2023	M	49	2023-05-11	2023-05-13	Limon	Siquirres	Siquirres	DENV-2 III	PV628996	93.63	20
hDENV2/Costa_Rica/INC-793825/2023	M	72	2023-05-10	2023-05-13	Puntarenas	Parrita	Parrita	DENV-2 III	PV628997	82.774	25
hDENV2/Costa_Rica/INC-793828/2023	F	56	2023-05-13	2023-05-14	Puntarenas	Parrita	Parrita	DENV-2 III	PV628998	94.311	16
hDENV2/Costa_Rica/INC-793830/2023	F	59	2023-05-13	2023-05-16	Puntarenas	Parrita	Parrita	DENV-2 III	PV628999	95.253	20
hDENV2/Costa_Rica/INC-793832/2023	M	45	2023-05-12	2023-05-16	Puntarenas	Parrita	Parrita	DENV-2 III	PV629000	92.529	24
hDENV2/Costa_Rica/INC-793833/2023	M	22	2023-05-13	2023-05-16	Puntarenas	Parrita	Parrita	DENV-2 III	PV629001	91.662	22
hDENV2/Costa_Rica/INC-793835/2023	F	19	2023-05-13	2023-05-17	Puntarenas	Parrita	Parrita	DENV-2 III	PV629002	94.227	16
hDENV2/Costa_Rica/INC-794276/2023	F	74	2023-05-17	2023-05-20	Puntarenas	Parrita	Parrita	DENV-2 III	PV629003	86.905	22
hDENV2/Costa_Rica/INC-795550/2023	M	34	2023-05-26	2023-05-28	Puntarenas	Parrita	Parrita	DENV-2 III	PV629004	92.958	15
hDENV2/Costa_Rica/INC-795754/2023	M	62	2023-06-02	2023-06-05	Limon	Siquirres	Siquirres	DENV-2 III	PV629005	95.038	24
hDENV2/Costa_Rica/INC-796295/2023	F	36	2023-05-30	2023-06-01	Puntarenas	Parrita	Parrita	DENV-2 III	PV629006	95.253	16
hDENV2/Costa_Rica/INC-796298/2023	F	61	2023-06-02	2023-06-03	Puntarenas	Parrita	Parrita	DENV-2 III	PV629007	94.003	15
hDENV2/Costa_Rica/INC-796299/2023	F	26	2023-06-03	2023-06-05	Puntarenas	Parrita	Parrita	DENV-2 III	PV629008	94.199	22
hDENV2/Costa_Rica/INC-797184/2023	M	31	2023-06-11	2023-06-13	Heredia	Sarapiqui	Las Horquetas	DENV-2 III	PV629009	95.253	22
hDENV2/Costa_Rica/INC-798103/2023	M	38	2023-06-12	2023-06-15	Puntarenas	Parrita	Parrita	DENV-2 III	PV629010	94.18	22
hDENV2/Costa_Rica/INC-798785/2023	F	53	2023-06-18	2023-06-22	Limon	Limon	Valle La Estrella	DENV-2 III	PV629011	95.271	14
hDENV2/Costa_Rica/INC-798819/2023	M	17	2023-06-25	2023-06-27	San Jose	Puriscal	Barbacoas	DENV-2 III	PV629012	94.236	18
hDENV2/Costa_Rica/INC-799844/2023	F	79	2023-06-26	2023-06-30	San Jose	Alajuelita	Alajuelita	DENV-2 III	PV629013	95.253	22
hDENV2/Costa_Rica/INC-799964/2023	M	37	2023-06-26	2023-06-29	Alajuela	Atenas	Atenas	DENV-2 III	PV629014	95.243	21
hDENV2/Costa_Rica/INC-800156/2023	M	13	2023-06-26	2023-06-28	Limon	Limon	Limon	DENV-2 III	PV629015	95.253	27
hDENV2/Costa_Rica/INC-800157/2023	F	33	2023-06-25	2023-06-28	Limon	Limon	Matama	DENV-2 III	PV629016	95.253	16
hDENV2/Costa_Rica/INC-800305/2023	F	71	2023-06-25	2023-06-29	Limon	Limon	Valle La Estrella	DENV-2 III	PV629017	95.262	18
hDENV2/Costa_Rica/INC-800310/2023	M	14	2023-06-27	2023-06-29	Limon	Limon	Valle La Estrella	DENV-2 III	PV629018	95.215	29
hDENV2/Costa_Rica/INC-800312/2023	M	29	2023-06-26	2023-06-29	Limon	Limon	Valle La Estrella	DENV-2 III	PV629019	95.253	23
hDENV2/Costa_Rica/INC-800315/2023	F	39	2023-06-27	2023-06-29	Limon	Limon	Valle La Estrella	DENV-2 III	PV629020	95.253	15
hDENV2/Costa_Rica/INC-800316/2023	M	15	2023-06-27	2023-06-29	Limon	Limon	Valle La Estrella	DENV-2 III	PV629021	95.253	27
hDENV2/Costa_Rica/INC-800324/2023	F	28	2023-06-27	2023-06-30	Limon	Limon	Valle La Estrella	DENV-2 III	PV629022	95.253	26
hDENV2/Costa_Rica/INC-800349/2023	M	26	2023-06-27	2023-06-30	Heredia	Sarapiqui	Las Horquetas	DENV-2 III	PV629023	93.695	25
hDENV2/Costa_Rica/INC-800587/2023	M	32	2023-07-02	2023-07-05	Alajuela	Naranjo	Naranjo	DENV-2 III	PV629024	95.253	16
hDENV2/Costa_Rica/INC-800591/2023	F	51	2023-07-02	2023-07-04	Puntarenas	Parrita	Parrita	DENV-2 III	PV629025	94.982	13
hDENV2/Costa_Rica/INC-800597/2023	M	7	2023-07-02	2023-07-05	Puntarenas	Parrita	Parrita	DENV-2 III	PV629026	93.285	18
hDENV2/Costa_Rica/INC-800719/2023	F	49	2023-07-04	2023-07-08	Limon	Siquirres	Alegria	DENV-2 III	PV629027	94.964	25
hDENV2/Costa_Rica/INC-800723/2023	M	33	2023-07-04	2023-07-08	Limon	Siquirres	Siquirres	DENV-2 III	PV628991	94.982	25
hDENV2/Costa_Rica/INC-800754/2023	F	33	2023-07-05	2023-07-07	San Jose	Alajuelita	Alajuelita	DENV-2 III	PV629028	94.982	17
hDENV2/Costa_Rica/INC-800869/2023	M	78	2023-07-03	2023-07-06	Puntarenas	Quepos	Quepos	DENV-2 III	PV629029	89.256	20
hDENV2/Costa_Rica/INC-801018/2023	M	45	2023-07-01	2023-07-04	Limon	Limon	Matama	DENV-2 III	PV629030	62.805	24
hDENV2/Costa_Rica/INC-801255/2023	F	18	2023-07-04	2023-07-06	Limon	Limon	Valle La Estrella	DENV-2 III	PV629031	94.982	23
hDENV2/Costa_Rica/INC-801352/2023	F	47	2023-07-12	2023-07-15	Alajuela	Alajuela	Alajuela	DENV-2 III	PV629032	94.982	12
hDENV2/Costa_Rica/INC-801599/2023	M	69	2023-07-14	2023-07-18	Limon	Matina	Matina	DENV-2 III	PV629033	92.902	24
hDENV2/Costa_Rica/INC-801600/2023	F	29	2023-07-13	2023-07-18	Limon	Matina	Batan	DENV-2 III	PV629034	89.284	27
hDENV2/Costa_Rica/INC-801707/2023	F	8	2023-07-14	2023-07-17	Limon	Talamanca	Bratsi	DENV-2 III	PV629035	89.899	27
hDENV2/Costa_Rica/INC-801719/2023	F	33	2023-07-15	2023-07-18	Limon	Talamanca	Cahuita	DENV-2 III	PV629036	93.285	22
hDENV2/Costa_Rica/INC-802765/2023	F	27	2023-07-27	2023-08-01	Alajuela	San Carlos	Pital	DENV-2 III	PV629037	89.787	31
hDENV2/Costa_Rica/INC-802806/2023	M	39	2023-07-26	2023-07-27	Limon	Talamanca	Bratsi	DENV-2 III	PV629038	95.187	16
hDENV2/Costa_Rica/INC-802807/2023	F	44	2023-07-25	2023-07-27	Limon	Talamanca	Bratsi	DENV-2 III	PV629039	94.982	17
hDENV2/Costa_Rica/INC-802824/2023	M	12	2023-07-26	2023-07-30	Heredia	Sarapiqui	Puerto Viejo	DENV-2 III	PV629040	76.04	31
hDENV2/Costa_Rica/INC-802831/2023	M	59	2023-07-28	2023-08-01	Heredia	Sarapiqui	Puerto Viejo	DENV-2 III	PV629041	94.982	23
hDENV2/Costa_Rica/INC-802884/2023	F	52	2023-07-30	2023-08-04	Alajuela	Alajuela	Garita	DENV-2 III	PV629042	87.689	31
hDENV2/Costa_Rica/INC-802897/2023	M	74	2023-08-03	2023-08-07	Puntarenas	Osa	Bahia Ballena	DENV-2 III	PV629043	93.285	22
hDENV2/Costa_Rica/INC-802898/2023	M	28	2023-08-02	2023-08-07	Puntarenas	Osa	Bahia Ballena	DENV-2 III	PV629044	89.694	27
hDENV2/Costa_Rica/INC-802900/2023	M	45	2023-08-04	2023-08-06	Puntarenas	Osa	Bahia Ballena	DENV-2 III	PV629045	93.285	24
hDENV2/Costa_Rica/INC-802903/2023	M	11	2023-07-25	2023-07-26	Limon	Limon	Valle La Estrella	DENV-2 III	PV629046	95.104	22
hDENV2/Costa_Rica/INC-803038/2023	M	15	2023-07-30	2023-08-02	Puntarenas	Quepos	Quepos	DENV-2 III	PV629047	91.979	22
hDENV2/Costa_Rica/INC-803066/2023	F	31	2023-07-31	2023-08-03	Alajuela	San Carlos	Pital	DENV-2 III	PV629048	96.838	18
hDENV2/Costa_Rica/INC-803070/2023	F	27	2023-07-31	2023-08-04	Alajuela	Rio Cuarto	Santa Isabel	DENV-2 III	PV629049	90.879	28
hDENV2/Costa_Rica/INC-804042/2023	F	53	2023-08-01	2023-08-03	Limon	Talamanca	Bratsi	DENV-2 III	PV629050	95.187	18
hDENV2/Costa_Rica/INC-804101/2023	F	29	2023-08-04	2023-08-08	Alajuela	Rio Cuarto	Santa Rita	DENV-2 III	PV629051	94.982	28
hDENV2/Costa_Rica/INC-804107/2023	F	17	2023-08-05	2023-08-09	Alajuela	San Carlos	Pital	DENV-2 III	PV629052	85.077	27
hDENV2/Costa_Rica/INC-804307/2023	M	39	2023-08-06	2023-08-11	Limon	Matina	Carrandi	DENV-2 III	PV629053	93.285	26
hDENV2/Costa_Rica/INC-804310/2023	F	44	2023-08-10	2023-08-15	Alajuela	Atenas	Santa Eulalia	DENV-2 III	PV629054	93.285	27
hDENV2/Costa_Rica/INC-804311/2023	M	41	2023-08-11	2023-08-15	Alajuela	Atenas	Atenas	DENV-2 III	PV629055	93.285	26
hDENV2/Costa_Rica/INC-804328/2023	M	24	2023-08-05	2023-08-09	Alajuela	Alajuela	Alajuela	DENV-2 III	PV629056	93.285	26
hDENV2/Costa_Rica/INC-804362/2023	M	40	2023-08-06	2023-08-11	Alajuela	Naranjo	Naranjo	DENV-2 III	PV629057	80.302	31
hDENV2/Costa_Rica/INC-804429/2023	F	64	2023-08-10	2023-08-14	Alajuela	San Carlos	Pital	DENV-2 III	PV629058	94.982	24
hDENV2/Costa_Rica/INC-804449/2023	F	48	2023-08-11	2023-08-16	Alajuela	Guatuso	San Rafael	DENV-2 III	PV629059	95.01	19
hDENV2/Costa_Rica/INC-804451/2023	M	31	2023-08-12	2023-08-16	Alajuela	Grecia	Grecia	DENV-2 III	PV629060	93.285	28
hDENV2/Costa_Rica/INC-804469/2023	M	52	2023-08-14	2023-08-17	Limon	Siquirres	Siquirres	DENV-2 III	PV629061	93.285	26
hDENV2/Costa_Rica/INC-804507/2023	M	45	2023-08-13	2023-08-16	Alajuela	San Carlos	Pital	DENV-2 III	PV629062	93.285	27
hDENV2/Costa_Rica/INC-804508/2023	F	14	2023-08-13	2023-08-15	Alajuela	San Carlos	Pital	DENV-2 III	PV629063	90.375	29
hDENV2/Costa_Rica/INC-804553/2023	M	24	2023-08-15	2023-08-18	San Jose	Alajuelita	Alajuelita	DENV-2 III	PV629064	89.209	28
hDENV2/Costa_Rica/INC-804698/2023	M	19	2023-08-20	2023-08-22	Limon	Siquirres	Germania	DENV-2 III	PV629065	95.626	22
hDENV2/Costa_Rica/INC-804770/2023	M	16	2023-08-14	2023-08-17	Alajuela	San Carlos	Pital	DENV-2 III	PV629066	88.724	31
hDENV2/Costa_Rica/INC-804825/2023	M	19	2023-08-15	2023-08-19	San Jose	Montes de Oca	San Pedro	DENV-2 III	PV629067	93.285	26
hDENV2/Costa_Rica/INC-804872/2023	F	87	2023-08-19	2023-08-21	Heredia	Heredia	Heredia	DENV-2 III	PV629068	94.982	17
hDENV2/Costa_Rica/INC-804903/2023	M	38	2023-08-20	2023-08-23	Puntarenas	Parrita	Parrita	DENV-2 III	PV629069	93.285	22
hDENV2/Costa_Rica/INC-805010/2023	M	35	2023-08-20	2023-08-24	Cartago	Turrialba	La Suiza	DENV-2 III	PV629070	97.799	22
hDENV2/Costa_Rica/INC-805323/2023	M	69	2023-08-21	2023-08-25	Puntarenas	Golfito	Guaycara	DENV-2 III	PV629071	94.982	25
hDENV2/Costa_Rica/INC-805410/2023	F	31	2023-08-23	2023-08-26	Limon	Matina	Batan	DENV-2 III	PV629072	94.982	17
hDENV2/Costa_Rica/INC-805857/2023	M	68	2023-08-21	2023-08-24	Alajuela	San Carlos	Pital	DENV-2 III	PV629073	94.982	15
hDENV2/Costa_Rica/INC-805907/2023	F	15	2023-08-27	2023-08-28	Alajuela	Alajuela	Alajuela	DENV-2 III	PV629074	95.561	21
hDENV2/Costa_Rica/INC-805965/2023	M	70	2023-08-27	2023-08-30	Puntarenas	Parrita	Parrita	DENV-2 III	PV629075	93.285	22
hDENV2/Costa_Rica/INC-806029/2023	F	47	2023-08-24	2023-08-27	Guanacaste	La Cruz	La Cruz	DENV-2 III	PV629076	92.026	24
hDENV2/Costa_Rica/INC-806060/2023	F	48	2023-08-29	2023-08-31	Alajuela	Grecia	San Isidro	DENV-2 III	PV629077	96.344	17
hDENV2/Costa_Rica/INC-806083/2023	M	36	2023-08-30	2023-09-01	San Jose	Alajuelita	Alajuelita	DENV-2 III	PV629078	95.187	18
hDENV2/Costa_Rica/INC-806231/2023	F	43	2023-08-25	2023-08-27	Limon	Guacimo	Guacimo	DENV-2 III	PV629079	94.982	21
hDENV2/Costa_Rica/INC-806720/2023	F	35	2023-08-31	2023-09-03	Alajuela	San Carlos	Pital	DENV-2 III	PV629080	94.982	22
hDENV2/Costa_Rica/INC-806731/2023	F	27	2023-09-02	2023-09-05	Alajuela	San Carlos	Pital	DENV-2 III	PV629081	94.982	22
hDENV2/Costa_Rica/INC-806736/2023	F	11	2023-09-02	2023-09-05	Alajuela	San Carlos	Pital	DENV-2 III	PV629082	94.982	27
hDENV2/Costa_Rica/INC-810638/2023	M	58	2023-10-07	2023-10-09	San Jose	Escazu	San Antonio	DENV-2 III	PV629083	91.783	26
hDENV2/Costa_Rica/INC-810959/2023	F	36	2023-10-14	2023-10-16	San Jose	Alajuelita	San Josecito	DENV-2 III	PV629084	95.635	14
hDENV2/Costa_Rica/INC-811082/2023	F	7	2023-10-05	2023-10-10	Alajuela	Orotina	Orotina	DENV-2 III	PV629085	88.155	26
hDENV2/Costa_Rica/INC-811218/2023	M	18	2023-10-11	2023-10-12	San Jose	San Jose	Hospital	DENV-2 III	PV629086	89.899	22
hDENV2/Costa_Rica/INC-811227/2023	M	23	2023-10-09	2023-10-14	Puntarenas	Garabito	Jaco	DENV-2 III	PV629087	91.979	28
hDENV2/Costa_Rica/INC-811261/2023	F	44	2023-10-10	2023-10-12	Puntarenas	Esparza	San Juan Grande	DENV-2 III	PV629088	94.982	16
hDENV2/Costa_Rica/INC-811304/2023	F	40	2023-10-11	2023-10-14	Alajuela	San Carlos	Quesada	DENV-2 III	PV629089	79.575	27
hDENV2/Costa_Rica/INC-819173/2024	F	32	2024-01-06	2024-01-09	Alajuela	Atenas	San Jose	DENV-2 III	PV629101	93.285	28
hDENV2/Costa_Rica/INC-819881/2024	M	58	2024-01-12	2024-01-16	Puntarenas	Esparza	Espiritu Santo	DENV-2 III	PV629102	94.982	17
hDENV2/Costa_Rica/INC-819901/2024	F	21	2024-01-12	2024-01-16	San Jose	Escazu	San Rafael	DENV-2 III	PV629103	93.285	23
hDENV2/Costa_Rica/INC-819950/2024	F	57	2024-01-19	2024-01-21	Guanacaste	Turrialba	La Suiza	DENV-2 III	PV629104	94.982	20
hDENV2/Costa_Rica/INC-821000/2024	F	63	2024-01-14	2024-01-19	Alajuela	Atenas	Atenas	DENV-2 III	PV629105	93.285	26
hDENV2/Costa_Rica/INC-821426/2024	F	48	2024-01-24	2024-01-28	Limon	Talamanca	Telire	DENV-2 III	PV629106	93.593	22
hDENV2/Costa_Rica/INC-824210/2024	F	67	2024-02-26	2024-03-02	Alajuela	Atenas	Atenas	DENV-2 III	PV629108	93.285	21
hDENV2/Costa_Rica/INC-824250/2024	M	33	2024-03-01	2024-03-05	Heredia	San Rafael	Angeles	DENV-2 III	PV629109	65.072	18

## Sheet: Appendix 2 Table 2
Article DOI: https://doi.org/10.3201/eid3111.250746
EID cannot ensure accessibility for supplementary materials supplied by authors. Readers who have difficulty accessing supplementary content should contact the authors for assistance.
Shifting Dynamics of Dengue Virus Serotype DENV-2 and Emergence of Cosmopolitan Genotype, Costa Rica, 2024
Appendix 2
Appendix 2 Table 2. Epidemiological data the DENV2-II samples sequenced as part of this study.
ID	Sex	Age	Date onset symptoms	Collection date	Province	Territorial division	District	Genotype	Acession_Number	Coverage	Ct value
hDENV2/Costa_Rica/INC-822478/2024	M	52	2024-02-09	2024-02-11	Cartago	Jimenez	Pejibaye	DENV-2 Cosmopolitan	PV629107	82.4	23
hDENV2/Costa_Rica/INC-824698/2024	M	55	2024-03-11	2024-03-13	Puntarenas	Puntarenas	Cobano	DENV-2 Cosmopolitan	PV629110	81.7	23
hDENV2/Costa_Rica/INC-826196/2024	M	40	2024-04-01	2024-04-05	San Jose	San Jose	Pavas	DENV-2 Cosmopolitan	PV629091	76.8	27
hDENV2/Costa_Rica/INC-826197/2024	F	33	2024-04-02	2024-04-05	San Jose	San Jose	Pavas	DENV-2 Cosmopolitan	PV629092	77.3	28
hDENV2/Costa_Rica/INC-827694/2024	F	50	2024-04-17	2024-04-17	San Jose	San Jose	Hospital	DENV-2 Cosmopolitan	PV629095	83	18
hDENV2/Costa_Rica/INC-828033/2024	F	31	2024-04-28	2024-05-03	San Jose	Curridabat	Granadilla	DENV-2 Cosmopolitan	PV629096	76.9	27
hDENV2/Costa_Rica/INC-828740/2024	M	37	2024-05-05	2024-05-08	San Jose	Moravia	La Trinidad	DENV-2 Cosmopolitan	PV629097	76.7	24
hDENV2/Costa_Rica/INC-829882/2024	M	37	2024-05-23	2024-05-25	Puntarenas	Puntarenas	Cobano	DENV-2 Cosmopolitan	PV629098	79.2	20
hDENV2/Costa_Rica/INC-832557/2024	M	46	2024-06-08	2024-06-10	San Jose	Alajuelita	Alajuelita	DENV-2 Cosmopolitan	PV629099	84	22
hDENV2/Costa_Rica/INC-834337/2024	F	32	2024-05-21	2024-05-25	Cartago	Turrialba	Pavones	DENV-2 Cosmopolitan	PV629100	78.4	24
hDENV2/Costa_Rica/INC-834135/2024	F	73	2024-06-16	2024-06-17	San Jose	Alajuelita	San Felipe	DENV-2 Cosmopolitan	PV629111	82.4	23
hDENV2/Costa_Rica/INC-834173/2024	F	43	2024-06-14	2024-06-18	Puntarenas	Buenos Aires	Buenos Aires	DENV-2 Cosmopolitan	PV629112	81.7	23
hDENV2/Costa_Rica/INC-834325/2024	F	26	2024-06-18	2024-06-20	San Jose	Alajuelita	San Felipe	DENV-2 Cosmopolitan	PV629113	76.8	27
hDENV2/Costa_Rica/INC-835395/2024	M	31	2024-06-20	2024-06-21	San Jose	Alajuelita	Alajuelita	DENV-2 Cosmopolitan	PV629114	77.3	28
hDENV2/Costa_Rica/INC-835502/2024	F	54	2024-06-12	2024-06-14	San Jose	San Jose	Merced	DENV-2 Cosmopolitan	PV629115	83	18
hDENV2/Costa_Rica/INC-840275/2024	M	35	2024-08-17	2024-08-20	San Jose	San Jose	Pavas	DENV-2 Cosmopolitan	PV629116	76.9	27
hDENV2/Costa_Rica/INC-840810/2024	F	23	2024-08-19	2024-08-21	Alajuela	Upala	Aguas Claras	DENV-2 Cosmopolitan	PV629117	76.7	24
hDENV2/Costa_Rica/INC-840832/2024	M	16	2024-08-21	2024-08-22	Cartago	Jimenez	Tucurrique	DENV-2 Cosmopolitan	PV629118	79.2	20
hDENV2/Costa_Rica/INC-840873/2024	M	13	2024-08-25	2024-08-25	San Jose	Alajuelita	Conception	DENV-2 Cosmopolitan	PV629119	84	22
hDENV2/Costa_Rica/INC-840880/2024	F	33	2024-08-20	2024-08-24	Limon	Pococi	Jimenez	DENV-2 Cosmopolitan	PV629120	78.4	24
hDENV2/Costa_Rica/INC-840950/2024	F	68	2024-08-19	2024-08-22	San Jose	San Jose	Hatillo	DENV-2 Cosmopolitan	PV629121	77.3	28
hDENV2/Costa_Rica/INC-840976/2024	F	4	2024-08-22	2024-08-26	Cartago	Jimenez	Tucurrique	DENV-2 Cosmopolitan	PV629122	83	18
hDENV2/Costa_Rica/INC-841028/2024	M	46	2024-08-27	2024-08-27	Cartago	Jimenez	Tucurrique	DENV-2 Cosmopolitan	PV629123	76.9	27
